# Supplementary material for: An enhanced CNN-LSTM remaining useful life prediction model for aircraft engine with attention mechanism
Source: PeerJ Comput Sci. 2022 Aug 30;8:e1084. doi: 10.7717/peerj-cs.1084 (PMC9455287; doi:10.7717/peerj-cs.1084)
Supplement: Supplemental Information 1 — All codes run in the environment of MATLAB2021a and higher. [file peerj-cs-08-1084-s001.zip]

Archive with 10 entries (10 files):
- Channel_attentionLayer.m
- data2fig.m
- dataimport.m
- figplot.m
- goodnet.mat
- main.m
- Netcreate.m
- read me first.txt
- Spatial_attentionLayer.m
- weight_visiual.m
