# Supplementary material for: An enhanced CNN-LSTM remaining useful life prediction model for aircraft engine with attention mechanism
Source: PeerJ Comput Sci. 2022 Aug 30;8:e1084. doi: 10.7717/peerj-cs.1084 (PMC9455287; doi:10.7717/peerj-cs.1084)
Supplement: Supplemental Information 1 — All codes run in the environment of MATLAB2021a and higher. [file peerj-cs-08-1084-s001.zip › main.m]

clear
load Data.mat

s=[400,42,1];
net=Netcreate(s);
maxEpochs =450;
miniBatchSize =6;
options = trainingOptions('adam', ...
    "MaxEpochs",maxEpochs,...
    'MiniBatchSize',miniBatchSize, ...
    'InitialLearnRate',0.02, ...
    'GradientThreshold',2, ...
    'Shuffle',"once", ...
    'Verbose',0 ,...
    'Plots','training-progress' ,...
    'ExecutionEnvironment',"cpu", ...
    'WorkerLoad',0.1);


%%
trainednet = trainNetwork(XTrain,YTrain,net,options);
%%
t=3
    YPredicted=[];
    YPredicted = predict(trainednet,XTest{t});
sum((YPredicted-YTest{t}))
figure
plot(YPredicted)
hold on
plot(YTest{t})
