# Supplementary material for: An enhanced CNN-LSTM remaining useful life prediction model for aircraft engine with attention mechanism
Source: PeerJ Comput Sci. 2022 Aug 30;8:e1084. doi: 10.7717/peerj-cs.1084 (PMC9455287; doi:10.7717/peerj-cs.1084)
Supplement: Supplemental Information 1 — All codes run in the environment of MATLAB2021a and higher. [file peerj-cs-08-1084-s001.zip › read me first.txt]

1.All codes run in the environment of MATLAB2021a and higher.

2.The original data of C-MPASS is relatively large and can be downloaded from https://www.nasa.gov/collection-asset/chetan-kulkarni-and-external-partners-release-new-turbofan-engine-degradation-0.

3.There is our trained model in "goodnet.mat".
