# Supplementary material for: An enhanced CNN-LSTM remaining useful life prediction model for aircraft engine with attention mechanism
Source: PeerJ Comput Sci. 2022 Aug 30;8:e1084. doi: 10.7717/peerj-cs.1084 (PMC9455287; doi:10.7717/peerj-cs.1084)
Supplement: Supplemental Information 1 — All codes run in the environment of MATLAB2021a and higher. [file peerj-cs-08-1084-s001.zip › Spatial_attentionLayer.m]

classdef Spatial_attentionLayer < nnet.layer.Layer 
    methods
       function layer = Spatial_attentionLayer(name)
            % (Optional) Create a myLayer.
            % This function must have the same name as the class.
            layer.Name = name;
            % Layer constructor function goes here.
        end
        function A = predict(layer,X)
            
            X_max = max(X,[],3);
            X_mean = mean(X,3);
            A = cat(3,X_max,X_mean);
        end

    end
end
